# Supplementary material for: A review of Leuctridae (Insecta, Plecoptera) in Wuyi Mountains, China
Source: Biodivers Data J. 2022 Jul 21;10:e86735. doi: 10.3897/BDJ.10.e86735 (PMC9848501; doi:10.3897/BDJ.10.e86735)
Supplement: XML Treatment for Rhopalopsole recurvispina [file BDJ.10.e86735-treatment2.xml]

<!DOCTYPE tp:taxon-treatment
  PUBLIC "-//TaxonX//DTD Taxonomic Treatment Publishing DTD v0 20100105//EN" "tax-treatment-NSO.dtd">
<tp:taxon-treatment xmlns:tp="http://www.plazi.org/taxpub"><tp:treatment-meta><mixed-citation publication-type="journal"><person-group><name><surname>Yang</surname><given-names>Yu-Ben</given-names></name><name><surname>Zhu</surname><given-names>Bin-Qing</given-names></name><name><surname>Rehman</surname><given-names>Abdur</given-names></name><name><surname>Du</surname><given-names>Yu-Zhou</given-names></name></person-group><article-title>A review of <tp:taxon-name><tp:taxon-name-part taxon-name-part-type="family">Leuctridae</tp:taxon-name-part></tp:taxon-name> (<tp:taxon-name><tp:taxon-name-part taxon-name-part-type="class">Insecta</tp:taxon-name-part></tp:taxon-name>, <tp:taxon-name><tp:taxon-name-part taxon-name-part-type="order">Plecoptera</tp:taxon-name-part></tp:taxon-name>) in Wuyi Mountains, China</article-title><source>Biodivers Data J</source><day>21</day><month>07</month><year>2022</year><volume>10</volume><pub-id pub-id-type="doi">10.3897/BDJ.10.e86735</pub-id></mixed-citation></tp:treatment-meta><tp:nomenclature><tp:taxon-name>
            <object-id xmlns:xlink="http://www.w3.org/1999/xlink" content-type="arpha" xlink:type="simple">E8275A28-B972-53C8-8561-3F33497F4848</object-id>
            <tp:taxon-name-part taxon-name-part-type="genus">Rhopalopsole</tp:taxon-name-part>
            <tp:taxon-name-part taxon-name-part-type="species">recurvispina</tp:taxon-name-part>
          </tp:taxon-name><tp:taxon-authority>(Wu, 1949), nom. dubium</tp:taxon-authority><tp:nomenclature-citation-list><tp:nomenclature-citation><tp:taxon-name>
                <tp:taxon-name-part taxon-name-part-type="genus" reg="Rhopalopsole"/>
                <tp:taxon-name-part taxon-name-part-type="species" reg="recurvispina"/>
              </tp:taxon-name><comment>Genus <italic><tp:taxon-name><tp:taxon-name-part taxon-name-part-type="genus" reg="Rhopalopsole">Rhopalopsole</tp:taxon-name-part></tp:taxon-name></italic>: <xref ref-type="bibr" rid="B8002403">Klapálek (1912)</xref>: 348.</comment></tp:nomenclature-citation><tp:nomenclature-citation><tp:taxon-name>
                <tp:taxon-name-part taxon-name-part-type="genus" reg="Leuctra">Leuctra</tp:taxon-name-part>
                <tp:taxon-name-part taxon-name-part-type="species" reg="recurvispina">recurvispina</tp:taxon-name-part>
              </tp:taxon-name><comment>: <xref ref-type="bibr" rid="B8002343">Wu (1949)</xref>: 252.</comment></tp:nomenclature-citation><tp:nomenclature-citation><tp:taxon-name>
                <tp:taxon-name-part taxon-name-part-type="genus" reg="Rhopalopsole">Rhopalopsole</tp:taxon-name-part>
                <tp:taxon-name-part taxon-name-part-type="species" reg="recurvispina">recurvispina</tp:taxon-name-part>
              </tp:taxon-name><comment>: <xref ref-type="bibr" rid="B7867121">Illies (1966)</xref>: 118.</comment></tp:nomenclature-citation></tp:nomenclature-citation-list></tp:nomenclature><tp:treatment-sec sec-type="Description"><title>Description</title><sec sec-type="Material examined"><title>Material examined</title><p>No specimen of this species was found.</p></sec><sec sec-type="Diagnosis and remarks"><title>Diagnosis and remarks</title><p>Type of <italic><tp:taxon-name><tp:taxon-name-part taxon-name-part-type="genus" reg="Rhopalopsole">R.</tp:taxon-name-part><tp:taxon-name-part taxon-name-part-type="species" reg="recurvispina">recurvispina</tp:taxon-name-part></tp:taxon-name></italic> from 1949 is destroyed or lost (<xref ref-type="bibr" rid="B8002352">Wu 1962</xref>). The description in the original literature is not detailed and the drawing is very poor (Fig. <xref ref-type="fig" rid="F8002464">2</xref>). The distinguishing characteristics of this species are also not sufficient: there is no obvious sclerotized area on tergum 9 of this species (Fig. <xref ref-type="fig" rid="F8002464">2</xref>A). We therefore regard <italic><tp:taxon-name><tp:taxon-name-part taxon-name-part-type="genus" reg="Rhopalopsole">R.</tp:taxon-name-part><tp:taxon-name-part taxon-name-part-type="species" reg="recurvispina">recurvispina</tp:taxon-name-part></tp:taxon-name></italic> as a nomen dubium after we failed many times to collect this species from the type locality.</p></sec><sec sec-type="Type locality"><title>Type locality</title><p>China, Fujian Province (Ta–chu–luan, Shao–wu).</p></sec></tp:treatment-sec><tp:treatment-sec sec-type="Distribution"><title>Distribution</title><p>China (Fujian).</p></tp:treatment-sec><tp:treatment-sec><!--Section generated to contain objects referenced in tp:taxon-treatment.--><fig id="F8002464" position="float" orientation="portrait"><object-id xmlns:xlink="http://www.w3.org/1999/xlink" content-type="arpha" xlink:type="simple">7449CFBC-0E69-546A-940B-9486EFEBCFD4</object-id><object-id xmlns:xlink="http://www.w3.org/1999/xlink" content-type="doi" xlink:type="simple">10.3897/BDJ.10.e86735.figure2</object-id><label>Figure 2.</label><caption><p><italic><tp:taxon-name><tp:taxon-name-part taxon-name-part-type="genus" reg="Rhopalopsole">Rhopalopsole</tp:taxon-name-part><tp:taxon-name-part taxon-name-part-type="species" reg="recurvispina">recurvispina</tp:taxon-name-part></tp:taxon-name></italic> (Wu, 1949), nom. dubium. <bold>A</bold> Male terminalia, dorsal view; <bold>B</bold> Male terminalia, ventral view; <bold>C</bold> Male terminalia, lateral view. Modified from <xref ref-type="bibr" rid="B8002343">Wu (1949)</xref>.</p></caption><graphic xmlns:xlink="http://www.w3.org/1999/xlink" xlink:href="bdj-10-e86735-g002.jpg" position="float" id="oo_711846.jpg" orientation="portrait" xlink:type="simple"><uri content-type="original_file" xlink:type="simple">https://binary.pensoft.net/fig/711846</uri></graphic></fig></tp:treatment-sec><ref-list><ref id="B8002403"><element-citation xmlns:xlink="http://www.w3.org/1999/xlink" publication-type="article" xlink:type="simple"><person-group person-group-type="author"><name name-style="western"><surname>Klapálek</surname></name></person-group><year>1912</year><article-title>H. Sauter's Formosa-Ausbeute. <tp:taxon-name><tp:taxon-name-part taxon-name-part-type="order">Plecoptera</tp:taxon-name-part></tp:taxon-name></article-title><source>Entomologische Mitteilungen</source><volume>1</volume><fpage>342</fpage><lpage>351</lpage><pub-id pub-id-type="doi">10.5962/bhl.part.25903</pub-id></element-citation></ref><ref id="B8002343"><element-citation xmlns:xlink="http://www.w3.org/1999/xlink" publication-type="article" xlink:type="simple"><person-group person-group-type="author"><name name-style="western"><surname>Wu</surname><given-names>C. F.</given-names></name></person-group><year>1949</year><article-title>Sixth supplement to the stoneflies of China (Order <tp:taxon-name><tp:taxon-name-part taxon-name-part-type="order">Plecoptera</tp:taxon-name-part></tp:taxon-name></article-title><source>Peking Natural History Bulletin</source><volume>17</volume><issue>4</issue><fpage>251</fpage><lpage>256</lpage></element-citation></ref><ref id="B7867121"><element-citation xmlns:xlink="http://www.w3.org/1999/xlink" publication-type="book" xlink:type="simple"><person-group person-group-type="author"><name name-style="western"><surname>Illies</surname><given-names>J.</given-names></name></person-group><year>1966</year><source>Katalog der rezenten <tp:taxon-name><tp:taxon-name-part taxon-name-part-type="order">Plecoptera</tp:taxon-name-part></tp:taxon-name></source><volume>82</volume><publisher-name>Das Tierreich</publisher-name><size units="page">1-632.</size></element-citation></ref><ref id="B8002352"><element-citation xmlns:xlink="http://www.w3.org/1999/xlink" publication-type="article" xlink:type="simple"><person-group person-group-type="author"><name name-style="western"><surname>Wu</surname><given-names>C. F.</given-names></name></person-group><year>1962</year><article-title>Biological investigation report of Yunnan (Order <tp:taxon-name><tp:taxon-name-part taxon-name-part-type="order">Plecoptera</tp:taxon-name-part></tp:taxon-name></article-title><source>Acta Entomologica Sinica</source><volume>11</volume><fpage>139</fpage><lpage>153</lpage></element-citation></ref></ref-list></tp:taxon-treatment>
