# Supplementary material for: A review of Leuctridae (Insecta, Plecoptera) in Wuyi Mountains, China
Source: Biodivers Data J. 2022 Jul 21;10:e86735. doi: 10.3897/BDJ.10.e86735 (PMC9848501; doi:10.3897/BDJ.10.e86735)
Supplement: XML Treatment for Rhopalopsole intonsa [file BDJ.10.e86735-treatment5.xml]

<!DOCTYPE tp:taxon-treatment
  PUBLIC "-//TaxonX//DTD Taxonomic Treatment Publishing DTD v0 20100105//EN" "tax-treatment-NSO.dtd">
<tp:taxon-treatment xmlns:tp="http://www.plazi.org/taxpub"><tp:treatment-meta><mixed-citation publication-type="journal"><person-group><name><surname>Yang</surname><given-names>Yu-Ben</given-names></name><name><surname>Zhu</surname><given-names>Bin-Qing</given-names></name><name><surname>Rehman</surname><given-names>Abdur</given-names></name><name><surname>Du</surname><given-names>Yu-Zhou</given-names></name></person-group><article-title>A review of <tp:taxon-name><tp:taxon-name-part taxon-name-part-type="family">Leuctridae</tp:taxon-name-part></tp:taxon-name> (<tp:taxon-name><tp:taxon-name-part taxon-name-part-type="class">Insecta</tp:taxon-name-part></tp:taxon-name>, <tp:taxon-name><tp:taxon-name-part taxon-name-part-type="order">Plecoptera</tp:taxon-name-part></tp:taxon-name>) in Wuyi Mountains, China</article-title><source>Biodivers Data J</source><day>21</day><month>07</month><year>2022</year><volume>10</volume><pub-id pub-id-type="doi">10.3897/BDJ.10.e86735</pub-id></mixed-citation></tp:treatment-meta><tp:nomenclature><tp:taxon-name>
            <object-id xmlns:xlink="http://www.w3.org/1999/xlink" content-type="arpha" xlink:type="simple">CB6A952F-8495-5CDA-9669-EE1E588BCF0E</object-id>
            <tp:taxon-name-part taxon-name-part-type="genus">Rhopalopsole</tp:taxon-name-part>
            <tp:taxon-name-part taxon-name-part-type="species">intonsa</tp:taxon-name-part>
          </tp:taxon-name><tp:taxon-authority>Qian &amp; Du, 2012</tp:taxon-authority><tp:nomenclature-citation-list><tp:nomenclature-citation><tp:taxon-name>
                <tp:taxon-name-part taxon-name-part-type="genus" reg="Rhopalopsole">Rhopalopsole</tp:taxon-name-part>
                <tp:taxon-name-part taxon-name-part-type="species" reg="intonsa">intonsa</tp:taxon-name-part>
              </tp:taxon-name><comment>: <xref ref-type="bibr" rid="B7866982">Qian and Du (2012a)</xref>: 18.</comment></tp:nomenclature-citation></tp:nomenclature-citation-list></tp:nomenclature><tp:treatment-sec sec-type="materials"><title>Materials</title><list list-type="alpha-lower" list-content="occurrences"><list-item><p><bold>Type status:</bold> <named-content xmlns:xlink="http://www.w3.org/1999/xlink" content-type="dwc:typeStatus" xlink:type="simple">Other material</named-content>. <bold>Occurrence:</bold> recordedBy: <named-content xmlns:xlink="http://www.w3.org/1999/xlink" content-type="dwc:recordedBy" xlink:type="simple">Xue Hai-Yang (ICYZU)</named-content>; individualCount: <named-content xmlns:xlink="http://www.w3.org/1999/xlink" content-type="dwc:individualCount" xlink:type="simple">5</named-content>; sex: <named-content xmlns:xlink="http://www.w3.org/1999/xlink" content-type="dwc:sex" xlink:type="simple">Male</named-content>; occurrenceStatus: <named-content xmlns:xlink="http://www.w3.org/1999/xlink" content-type="dwc:occurrenceStatus" xlink:type="simple">present</named-content>; <bold>Taxon:</bold> scientificName: <named-content xmlns:xlink="http://www.w3.org/1999/xlink" content-type="dwc:scientificName" xlink:type="simple"><italic><tp:taxon-name><tp:taxon-name-part taxon-name-part-type="genus" reg="Rhopalopsole">Rhopalopsole</tp:taxon-name-part><tp:taxon-name-part taxon-name-part-type="species" reg="intonsa">intonsa</tp:taxon-name-part></tp:taxon-name></italic> Qian &amp; Du 2012</named-content>; kingdom: <named-content xmlns:xlink="http://www.w3.org/1999/xlink" content-type="dwc:kingdom" xlink:type="simple"><tp:taxon-name><tp:taxon-name-part taxon-name-part-type="kingdom">Animalia</tp:taxon-name-part></tp:taxon-name></named-content>; phylum: <named-content xmlns:xlink="http://www.w3.org/1999/xlink" content-type="dwc:phylum" xlink:type="simple"><tp:taxon-name><tp:taxon-name-part taxon-name-part-type="phylum">Arthropoda</tp:taxon-name-part></tp:taxon-name></named-content>; class: <named-content xmlns:xlink="http://www.w3.org/1999/xlink" content-type="dwc:class" xlink:type="simple"><tp:taxon-name><tp:taxon-name-part taxon-name-part-type="class">Insecta</tp:taxon-name-part></tp:taxon-name></named-content>; order: <named-content xmlns:xlink="http://www.w3.org/1999/xlink" content-type="dwc:order" xlink:type="simple"><tp:taxon-name><tp:taxon-name-part taxon-name-part-type="order">Plecoptera</tp:taxon-name-part></tp:taxon-name></named-content>; family: <named-content xmlns:xlink="http://www.w3.org/1999/xlink" content-type="dwc:family" xlink:type="simple"><tp:taxon-name><tp:taxon-name-part taxon-name-part-type="family">Leuctridae</tp:taxon-name-part></tp:taxon-name></named-content>; taxonRank: <named-content xmlns:xlink="http://www.w3.org/1999/xlink" content-type="dwc:taxonRank" xlink:type="simple">species</named-content>; taxonomicStatus: <named-content xmlns:xlink="http://www.w3.org/1999/xlink" content-type="dwc:taxonomicStatus" xlink:type="simple">accepted</named-content>; <bold>Location:</bold> continent: <named-content xmlns:xlink="http://www.w3.org/1999/xlink" content-type="dwc:continent" xlink:type="simple">Asia</named-content>; country: <named-content xmlns:xlink="http://www.w3.org/1999/xlink" content-type="dwc:country" xlink:type="simple">China</named-content>; countryCode: <named-content xmlns:xlink="http://www.w3.org/1999/xlink" content-type="dwc:countryCode" xlink:type="simple">CN</named-content>; stateProvince: <named-content xmlns:xlink="http://www.w3.org/1999/xlink" content-type="dwc:stateProvince" xlink:type="simple">Jiangxi</named-content>; locality: <named-content xmlns:xlink="http://www.w3.org/1999/xlink" content-type="dwc:locality" xlink:type="simple">Wuyi Mountains</named-content>; <bold>Identification:</bold> identifiedBy: <named-content xmlns:xlink="http://www.w3.org/1999/xlink" content-type="dwc:identifiedBy" xlink:type="simple">Yang Yu-Ben</named-content>; <bold>Event:</bold> year: <named-content xmlns:xlink="http://www.w3.org/1999/xlink" content-type="dwc:year" xlink:type="simple">2008</named-content>; month: <named-content xmlns:xlink="http://www.w3.org/1999/xlink" content-type="dwc:month" xlink:type="simple">10</named-content>; day: <named-content xmlns:xlink="http://www.w3.org/1999/xlink" content-type="dwc:day" xlink:type="simple">7</named-content>; verbatimEventDate: <named-content xmlns:xlink="http://www.w3.org/1999/xlink" content-type="dwc:verbatimEventDate" xlink:type="simple">07-10-2008</named-content>; <bold>Record Level:</bold> language: <named-content xmlns:xlink="http://www.w3.org/1999/xlink" content-type="dwc:language" xlink:type="simple">En</named-content>; institutionCode: <named-content xmlns:xlink="http://www.w3.org/1999/xlink" content-type="dwc:institutionCode" xlink:type="simple">ICYZU</named-content>; basisOfRecord: <named-content xmlns:xlink="http://www.w3.org/1999/xlink" content-type="dwc:basisOfRecord" xlink:type="simple">PreservedSpecimen.</named-content></p></list-item></list></tp:treatment-sec><tp:treatment-sec sec-type="Description"><title>Description</title><sec sec-type="Diagnosis and remarks"><title>Diagnosis and remarks</title><p>This species was well described by <xref ref-type="bibr" rid="B7866982">Qian and Du (2012a)</xref>. Additionally, we found long hairs on the antennae (Figs <xref ref-type="fig" rid="F8002476">5</xref>, <xref ref-type="fig" rid="F8002480">6</xref>), which are only found in <italic><tp:taxon-name><tp:taxon-name-part taxon-name-part-type="genus" reg="Rhopalopsole">R.</tp:taxon-name-part><tp:taxon-name-part taxon-name-part-type="species" reg="sinensis">sinensis</tp:taxon-name-part></tp:taxon-name></italic> Yang &amp; Yang, 1993, <italic><tp:taxon-name><tp:taxon-name-part taxon-name-part-type="genus" reg="Rhopalopsole">R.</tp:taxon-name-part><tp:taxon-name-part taxon-name-part-type="species" reg="ampulla">ampulla</tp:taxon-name-part></tp:taxon-name></italic> Du &amp; Qian, 2011, <italic><tp:taxon-name><tp:taxon-name-part taxon-name-part-type="genus" reg="Rhopalopsole">R.</tp:taxon-name-part><tp:taxon-name-part taxon-name-part-type="species" reg="exiguspina">exiguspina</tp:taxon-name-part></tp:taxon-name></italic> Du &amp; Qian, 2011 and <italic><tp:taxon-name><tp:taxon-name-part taxon-name-part-type="genus" reg="Rhopalopsole">R.</tp:taxon-name-part><tp:taxon-name-part taxon-name-part-type="species" reg="memorabilis">memorabilis</tp:taxon-name-part></tp:taxon-name></italic> Qian &amp; Du, 2012 in this genus. In this paper, we show the new images of the species to facilitate terminalia identification (Fig. <xref ref-type="fig" rid="F8002480">6</xref>).</p></sec><sec sec-type="Type locality"><title>Type locality</title><p>China, Jiangxi Province (Wuyi Mountains).</p></sec></tp:treatment-sec><tp:treatment-sec sec-type="Distribution"><title>Distribution</title><p>China (Jiangxi, Zhejiang).</p></tp:treatment-sec><tp:treatment-sec><!--Section generated to contain objects referenced in tp:taxon-treatment.--><fig id="F8002476" position="float" orientation="portrait"><object-id xmlns:xlink="http://www.w3.org/1999/xlink" content-type="arpha" xlink:type="simple">52369241-96B6-56D7-A961-FB888305BC84</object-id><object-id xmlns:xlink="http://www.w3.org/1999/xlink" content-type="doi" xlink:type="simple">10.3897/BDJ.10.e86735.figure5</object-id><label>Figure 5.</label><caption><p>Male antennae, dorsal view. <bold>A</bold> <italic><tp:taxon-name><tp:taxon-name-part taxon-name-part-type="genus" reg="Rhopalopsole">Rhopalopsole</tp:taxon-name-part><tp:taxon-name-part taxon-name-part-type="species" reg="intonsa">intonsa</tp:taxon-name-part></tp:taxon-name></italic> Qian &amp; Du, 2012; <bold>B</bold> <italic><tp:taxon-name><tp:taxon-name-part taxon-name-part-type="genus" reg="Rhopalopsole">Rhopalopsole</tp:taxon-name-part><tp:taxon-name-part taxon-name-part-type="species" reg="sinensis">sinensis</tp:taxon-name-part></tp:taxon-name></italic> Yang &amp; Yang, 1993; <bold>C</bold> <italic><tp:taxon-name><tp:taxon-name-part taxon-name-part-type="genus" reg="Rhopalopsole">Rhopalopsole</tp:taxon-name-part><tp:taxon-name-part taxon-name-part-type="species" reg="ampulla">ampulla</tp:taxon-name-part></tp:taxon-name></italic> Du &amp; Qian, 2011; <bold>D</bold> <italic><tp:taxon-name><tp:taxon-name-part taxon-name-part-type="genus" reg="Rhopalopsole">Rhopalopsole</tp:taxon-name-part><tp:taxon-name-part taxon-name-part-type="species" reg="exiguspina">exiguspina</tp:taxon-name-part></tp:taxon-name></italic> Du &amp; Qian, 2011; <bold>E</bold> <italic><tp:taxon-name><tp:taxon-name-part taxon-name-part-type="genus" reg="Rhopalopsole">Rhopalopsole</tp:taxon-name-part><tp:taxon-name-part taxon-name-part-type="species" reg="memorabilis">memorabilis</tp:taxon-name-part></tp:taxon-name></italic> Qian &amp; Du, 2012.</p></caption><graphic xmlns:xlink="http://www.w3.org/1999/xlink" xlink:href="bdj-10-e86735-g005.jpg" position="float" id="oo_711849.jpg" orientation="portrait" xlink:type="simple"><uri content-type="original_file" xlink:type="simple">https://binary.pensoft.net/fig/711849</uri></graphic></fig><fig id="F8002480" position="float" orientation="portrait"><object-id xmlns:xlink="http://www.w3.org/1999/xlink" content-type="arpha" xlink:type="simple">68A71EC6-6DEE-5DC4-B813-71DA7D0F1746</object-id><object-id xmlns:xlink="http://www.w3.org/1999/xlink" content-type="doi" xlink:type="simple">10.3897/BDJ.10.e86735.figure6</object-id><label>Figure 6.</label><caption><p><italic><tp:taxon-name><tp:taxon-name-part taxon-name-part-type="genus" reg="Rhopalopsole">Rhopalopsole</tp:taxon-name-part><tp:taxon-name-part taxon-name-part-type="species" reg="intonsa">intonsa</tp:taxon-name-part></tp:taxon-name></italic> Qian &amp; Du, 2012. <bold>A</bold> Male head and pronotum, dorsal view; <bold>B</bold> Male terminalia, dorsal view; <bold>C</bold> Male terminalia, lateral view; <bold>D</bold> Male terminalia, ventral view.</p></caption><graphic xmlns:xlink="http://www.w3.org/1999/xlink" xlink:href="bdj-10-e86735-g006.jpg" position="float" id="oo_711850.jpg" orientation="portrait" xlink:type="simple"><uri content-type="original_file" xlink:type="simple">https://binary.pensoft.net/fig/711850</uri></graphic></fig></tp:treatment-sec><ref-list><ref id="B7866982"><element-citation xmlns:xlink="http://www.w3.org/1999/xlink" publication-type="article" xlink:type="simple"><person-group person-group-type="author"><name name-style="western"><surname>Qian</surname><given-names>Y. H.</given-names></name><name name-style="western"><surname>Du</surname><given-names>Y. Z.</given-names></name></person-group><year>2012</year><article-title>Two new species of the genus <italic><tp:taxon-name><tp:taxon-name-part taxon-name-part-type="genus" reg="Rhopalopsole">Rhopalopsole</tp:taxon-name-part></tp:taxon-name></italic> (<tp:taxon-name><tp:taxon-name-part taxon-name-part-type="order">Plecoptera</tp:taxon-name-part></tp:taxon-name>: <tp:taxon-name><tp:taxon-name-part taxon-name-part-type="family">Leuctridae</tp:taxon-name-part></tp:taxon-name>) from China</article-title><source>Entomotaxonomia</source><volume>34</volume><issue>1</issue><fpage>17</fpage><lpage>21</lpage></element-citation></ref></ref-list></tp:taxon-treatment>
