# Supplementary material for: A review of Leuctridae (Insecta, Plecoptera) in Wuyi Mountains, China
Source: Biodivers Data J. 2022 Jul 21;10:e86735. doi: 10.3897/BDJ.10.e86735 (PMC9848501; doi:10.3897/BDJ.10.e86735)
Supplement: XML Treatment for Rhopalopsole basinigra [file BDJ.10.e86735-treatment11.xml]

<!DOCTYPE tp:taxon-treatment
  PUBLIC "-//TaxonX//DTD Taxonomic Treatment Publishing DTD v0 20100105//EN" "tax-treatment-NSO.dtd">
<tp:taxon-treatment xmlns:tp="http://www.plazi.org/taxpub"><tp:treatment-meta><mixed-citation publication-type="journal"><person-group><name><surname>Yang</surname><given-names>Yu-Ben</given-names></name><name><surname>Zhu</surname><given-names>Bin-Qing</given-names></name><name><surname>Rehman</surname><given-names>Abdur</given-names></name><name><surname>Du</surname><given-names>Yu-Zhou</given-names></name></person-group><article-title>A review of <tp:taxon-name><tp:taxon-name-part taxon-name-part-type="family">Leuctridae</tp:taxon-name-part></tp:taxon-name> (<tp:taxon-name><tp:taxon-name-part taxon-name-part-type="class">Insecta</tp:taxon-name-part></tp:taxon-name>, <tp:taxon-name><tp:taxon-name-part taxon-name-part-type="order">Plecoptera</tp:taxon-name-part></tp:taxon-name>) in Wuyi Mountains, China</article-title><source>Biodivers Data J</source><day>21</day><month>07</month><year>2022</year><volume>10</volume><pub-id pub-id-type="doi">10.3897/BDJ.10.e86735</pub-id></mixed-citation></tp:treatment-meta><tp:nomenclature><tp:taxon-name>
            <object-id xmlns:xlink="http://www.w3.org/1999/xlink" content-type="arpha" xlink:type="simple">109A3C64-C65E-5531-98A9-BC8FD354155D</object-id>
            <tp:taxon-name-part taxon-name-part-type="genus">Rhopalopsole</tp:taxon-name-part>
            <tp:taxon-name-part taxon-name-part-type="species">basinigra</tp:taxon-name-part>
          </tp:taxon-name><tp:taxon-authority>Yang &amp; Yang, 1995</tp:taxon-authority><tp:nomenclature-citation-list><tp:nomenclature-citation><tp:taxon-name>
                <tp:taxon-name-part taxon-name-part-type="genus" reg="Rhopalopsole">Rhopalopsole</tp:taxon-name-part>
                <tp:taxon-name-part taxon-name-part-type="species" reg="basinigra">basinigra</tp:taxon-name-part>
              </tp:taxon-name><comment>: <xref ref-type="bibr" rid="B7867498">Yang and Yang (1995)</xref>: 61.</comment></tp:nomenclature-citation><tp:nomenclature-citation><tp:taxon-name>
                <tp:taxon-name-part taxon-name-part-type="genus" reg="Rhopalopsole"/>
                <tp:taxon-name-part taxon-name-part-type="species" reg="basinigra"/>
              </tp:taxon-name><comment>Synonym: <italic><tp:taxon-name><tp:taxon-name-part taxon-name-part-type="genus" reg="Rhopalopsole">Rhopalopsole</tp:taxon-name-part><tp:taxon-name-part taxon-name-part-type="species" reg="duyuzhoui">duyuzhoui</tp:taxon-name-part></tp:taxon-name></italic>: <xref ref-type="bibr" rid="B7867520">Yang and Du (2021b)</xref>: 487.</comment></tp:nomenclature-citation></tp:nomenclature-citation-list></tp:nomenclature><tp:treatment-sec sec-type="materials"><title>Materials</title><list list-type="alpha-lower" list-content="occurrences"><list-item><p><bold>Type status:</bold> <named-content xmlns:xlink="http://www.w3.org/1999/xlink" content-type="dwc:typeStatus" xlink:type="simple">Other material</named-content>. <bold>Occurrence:</bold> recordedBy: <named-content xmlns:xlink="http://www.w3.org/1999/xlink" content-type="dwc:recordedBy" xlink:type="simple">Yang Yu-Ben, Zhu Bin-Qing (ICYZU)</named-content>; individualCount: <named-content xmlns:xlink="http://www.w3.org/1999/xlink" content-type="dwc:individualCount" xlink:type="simple">3</named-content>; sex: <named-content xmlns:xlink="http://www.w3.org/1999/xlink" content-type="dwc:sex" xlink:type="simple">male</named-content>; lifeStage: <named-content xmlns:xlink="http://www.w3.org/1999/xlink" content-type="dwc:lifeStage" xlink:type="simple">adult</named-content>; occurrenceStatus: <named-content xmlns:xlink="http://www.w3.org/1999/xlink" content-type="dwc:occurrenceStatus" xlink:type="simple">present</named-content>; <bold>Taxon:</bold> scientificName: <named-content xmlns:xlink="http://www.w3.org/1999/xlink" content-type="dwc:scientificName" xlink:type="simple"><italic><tp:taxon-name><tp:taxon-name-part taxon-name-part-type="genus" reg="Rhopalopsole">Rhopalopsole</tp:taxon-name-part><tp:taxon-name-part taxon-name-part-type="species" reg="basinigra">basinigra</tp:taxon-name-part></tp:taxon-name></italic> Yang &amp; Yang, 1995</named-content>; kingdom: <named-content xmlns:xlink="http://www.w3.org/1999/xlink" content-type="dwc:kingdom" xlink:type="simple"><tp:taxon-name><tp:taxon-name-part taxon-name-part-type="kingdom">Animalia</tp:taxon-name-part></tp:taxon-name></named-content>; phylum: <named-content xmlns:xlink="http://www.w3.org/1999/xlink" content-type="dwc:phylum" xlink:type="simple"><tp:taxon-name><tp:taxon-name-part taxon-name-part-type="phylum">Arthropoda</tp:taxon-name-part></tp:taxon-name></named-content>; class: <named-content xmlns:xlink="http://www.w3.org/1999/xlink" content-type="dwc:class" xlink:type="simple"><tp:taxon-name><tp:taxon-name-part taxon-name-part-type="class">Insecta</tp:taxon-name-part></tp:taxon-name></named-content>; order: <named-content xmlns:xlink="http://www.w3.org/1999/xlink" content-type="dwc:order" xlink:type="simple"><tp:taxon-name><tp:taxon-name-part taxon-name-part-type="order">Plecoptera</tp:taxon-name-part></tp:taxon-name></named-content>; family: <named-content xmlns:xlink="http://www.w3.org/1999/xlink" content-type="dwc:family" xlink:type="simple"><tp:taxon-name><tp:taxon-name-part taxon-name-part-type="family">Leuctridae</tp:taxon-name-part></tp:taxon-name></named-content>; taxonRank: <named-content xmlns:xlink="http://www.w3.org/1999/xlink" content-type="dwc:taxonRank" xlink:type="simple">species</named-content>; taxonomicStatus: <named-content xmlns:xlink="http://www.w3.org/1999/xlink" content-type="dwc:taxonomicStatus" xlink:type="simple">accepted</named-content>; <bold>Location:</bold> continent: <named-content xmlns:xlink="http://www.w3.org/1999/xlink" content-type="dwc:continent" xlink:type="simple">Asia</named-content>; country: <named-content xmlns:xlink="http://www.w3.org/1999/xlink" content-type="dwc:country" xlink:type="simple">China</named-content>; countryCode: <named-content xmlns:xlink="http://www.w3.org/1999/xlink" content-type="dwc:countryCode" xlink:type="simple">CN</named-content>; stateProvince: <named-content xmlns:xlink="http://www.w3.org/1999/xlink" content-type="dwc:stateProvince" xlink:type="simple">Fujian</named-content>; locality: <named-content xmlns:xlink="http://www.w3.org/1999/xlink" content-type="dwc:locality" xlink:type="simple">Wuyi Mountains (Famuchang)</named-content>; minimumElevationInMeters: <named-content xmlns:xlink="http://www.w3.org/1999/xlink" content-type="dwc:minimumElevationInMeters" xlink:type="simple">478</named-content>; verbatimLatitude: <named-content xmlns:xlink="http://www.w3.org/1999/xlink" content-type="dwc:verbatimLatitude" xlink:type="simple">27°36′2″N</named-content>; verbatimLongitude: <named-content xmlns:xlink="http://www.w3.org/1999/xlink" content-type="dwc:verbatimLongitude" xlink:type="simple">117°45′9″E</named-content>; <bold>Identification:</bold> identifiedBy: <named-content xmlns:xlink="http://www.w3.org/1999/xlink" content-type="dwc:identifiedBy" xlink:type="simple">Yang Yu-Ben</named-content>; <bold>Event:</bold> year: <named-content xmlns:xlink="http://www.w3.org/1999/xlink" content-type="dwc:year" xlink:type="simple">2021</named-content>; month: <named-content xmlns:xlink="http://www.w3.org/1999/xlink" content-type="dwc:month" xlink:type="simple">3</named-content>; day: <named-content xmlns:xlink="http://www.w3.org/1999/xlink" content-type="dwc:day" xlink:type="simple">18</named-content>; verbatimEventDate: <named-content xmlns:xlink="http://www.w3.org/1999/xlink" content-type="dwc:verbatimEventDate" xlink:type="simple">18-03-2021</named-content>; <bold>Record Level:</bold> language: <named-content xmlns:xlink="http://www.w3.org/1999/xlink" content-type="dwc:language" xlink:type="simple">En</named-content>; institutionCode: <named-content xmlns:xlink="http://www.w3.org/1999/xlink" content-type="dwc:institutionCode" xlink:type="simple">ICYZU</named-content>; basisOfRecord: <named-content xmlns:xlink="http://www.w3.org/1999/xlink" content-type="dwc:basisOfRecord" xlink:type="simple">PreservedSpecimen.</named-content></p></list-item></list></tp:treatment-sec><tp:treatment-sec sec-type="Description"><title>Description</title><sec sec-type="Diagnosis and remarks"><title>Diagnosis and remarks</title><p>The report of this species is a new distribution record to Wuyi Mountains and had been redescribed by <xref ref-type="bibr" rid="B7867316">Qian and Du (2012b)</xref>. Head dark brown at upper half, brown at lower half, wider than pronotum; ocelli brown; antennae and palpi light brown; pronotum light brown (Fig. <xref ref-type="fig" rid="F8002508">12</xref>A). Epiproct thick at base, expanding in top view, ending in a shallow trilobed tip.</p></sec><sec sec-type="Type locality"><title>Type locality</title><p>China, Zhejiang (Gutian Mountain).</p></sec></tp:treatment-sec><tp:treatment-sec sec-type="Distribution"><title>Distribution</title><p>China (Zhejiang, Fujian, Guizhou, Shaanxi, Sichuan, Guangxi).</p></tp:treatment-sec><tp:treatment-sec><!--Section generated to contain objects referenced in tp:taxon-treatment.--><fig id="F8002508" position="float" orientation="portrait"><object-id xmlns:xlink="http://www.w3.org/1999/xlink" content-type="arpha" xlink:type="simple">0723E113-CB2D-5861-96B8-D8D9D789EF3F</object-id><object-id xmlns:xlink="http://www.w3.org/1999/xlink" content-type="doi" xlink:type="simple">10.3897/BDJ.10.e86735.figure12</object-id><label>Figure 12.</label><caption><p><italic><tp:taxon-name><tp:taxon-name-part taxon-name-part-type="genus" reg="Rhopalopsole">Rhopalopsole</tp:taxon-name-part><tp:taxon-name-part taxon-name-part-type="species" reg="basinigra">basinigra</tp:taxon-name-part></tp:taxon-name></italic> Yang &amp; Yang, 1995. <bold>A</bold> Male head and pronotum, dorsal view <bold>B</bold> Male terminalia, dorsal view; <bold>C</bold> Male terminalia, lateral view; <bold>D</bold> Male terminalia, ventral view.</p></caption><graphic xmlns:xlink="http://www.w3.org/1999/xlink" xlink:href="bdj-10-e86735-g012.jpg" position="float" id="oo_711856.jpg" orientation="portrait" xlink:type="simple"><uri content-type="original_file" xlink:type="simple">https://binary.pensoft.net/fig/711856</uri></graphic></fig></tp:treatment-sec><ref-list><ref id="B7867498"><element-citation xmlns:xlink="http://www.w3.org/1999/xlink" publication-type="chapter" xlink:type="simple"><person-group person-group-type="author"><name name-style="western"><surname>Yang</surname><given-names>D.</given-names></name><name name-style="western"><surname>Yang</surname><given-names>C. K.</given-names></name></person-group><year>1995</year><chapter-title>Plecoptera: Leuctridae insects of Baishanzu Mountain</chapter-title><person-group person-group-type="editor"><name name-style="western"><surname>Wu</surname><given-names>H. ed.</given-names></name></person-group><source>China Forestry Publishing House</source><size units="page">61-62.</size></element-citation></ref><ref id="B7867520"><element-citation xmlns:xlink="http://www.w3.org/1999/xlink" publication-type="article" xlink:type="simple"><person-group person-group-type="author"><name name-style="western"><surname>Yang</surname><given-names>Y. B.</given-names></name><name name-style="western"><surname>Du</surname><given-names>Y. Z.</given-names></name></person-group><year>2021</year><article-title>A new synonym with a new species of <italic><tp:taxon-name><tp:taxon-name-part taxon-name-part-type="genus" reg="Rhopalopsole">Rhopalopsole</tp:taxon-name-part></tp:taxon-name></italic> (<tp:taxon-name><tp:taxon-name-part taxon-name-part-type="order">Plecoptera</tp:taxon-name-part></tp:taxon-name>: <tp:taxon-name><tp:taxon-name-part taxon-name-part-type="family">Leuctridae</tp:taxon-name-part></tp:taxon-name>) from China</article-title><source>Zootaxa</source><volume>5072</volume><issue>5</issue><fpage>485</fpage><lpage>492</lpage><pub-id pub-id-type="doi">10.11646/zootaxa.5072.5.5</pub-id></element-citation></ref><ref id="B7867316"><element-citation xmlns:xlink="http://www.w3.org/1999/xlink" publication-type="article" xlink:type="simple"><person-group person-group-type="author"><name name-style="western"><surname>Qian</surname><given-names>Y. H.</given-names></name><name name-style="western"><surname>Du</surname><given-names>Y. Z.</given-names></name></person-group><year>2012</year><article-title>A new stonefly species, <italic><tp:taxon-name><tp:taxon-name-part taxon-name-part-type="genus" reg="Rhopalopsole">Rhopalopsole</tp:taxon-name-part><tp:taxon-name-part taxon-name-part-type="species" reg="tricuspis">tricuspis</tp:taxon-name-part></tp:taxon-name></italic> (<tp:taxon-name><tp:taxon-name-part taxon-name-part-type="family">Leuctridae</tp:taxon-name-part></tp:taxon-name>: <tp:taxon-name><tp:taxon-name-part taxon-name-part-type="order">Plecoptera</tp:taxon-name-part></tp:taxon-name>), and three new records of stoneflies from the Qinling Mountains of Shaanxi, China</article-title><source>Journal of Insect Science</source><volume>12</volume><issue>47</issue><fpage>1</fpage><lpage>9</lpage><pub-id pub-id-type="doi">10.1673/031.012.4701</pub-id></element-citation></ref></ref-list></tp:taxon-treatment>
